# Supplementary material for: IMGT® Nomenclature of Immunoglobulins (IG) or Antibodies and T Cell Receptors (TR): A Common Language for Immunoinformatics and Artificial Intelligence (AI)
Source: Antibodies (Basel). 2026 Apr 15;15(2):35. doi: 10.3390/antib15020035 (PMC13113880; doi:10.3390/antib15020035)
Supplement: Supplementary file 1 [file antibodies-15-00035-s001.zip]

Archive with 2 entries (2 files):
- Supplementary material_Table S1_List of the IMGT definitions of  Encyclopedia of Systems Biology.pdf
- Supplementary material_Table S2_List of the IUIS-NOM-IMGT-NC_Reports_1 -30.pdf
